# Supplementary material for: Determinants of social participation in people with disability
Source: PLoS One. 2024 May 20;19(5):e0303911. doi: 10.1371/journal.pone.0303911 (PMC11104585; doi:10.1371/journal.pone.0303911)
Supplement: S1 Dataset — (XLSX) [file pone.0303911.s002.xlsx]

## Sheet: data
no	age	gender	maritalstatus	education	workingstatus	disabilitytype	disabilitysubtype	disability_other	livingstatus	householdnumber	disabilityduration	incomesource	monthlyincome	mobilitystatus	personalwellbeingindex	keeleparticipation	keele_willingtoparticipate
1	46	1	1	3	1	2	1		1	2	2	1	3500	1	26	6	1
2	44	0	1	3	0	1	1		1	2	3	2	3000	1	35	5	1
3	47	1	1	4	0	2	2		1	2	1	2	4000	1	30	10	1
4	54	0	1	4	0	2	2		1	1	1	2	6000	1	35	7	1
5	61	0	0	4	0	1	1		1	1	3	1	2500	2	24	8	1
6	52	0	1	3	0	2	2		1	3	1	2	8000	2	35	10	1
7	19	0	0	1	0	1	2		1	2	3	2	5000	3	19	10	1
8	47	1	1	3	1	2	3	cardiologic	1	2	1	1	2850	1	34	7	1
9	52	1	1	3	0	2	1		1	3	2	1	4000	1	29	10	1
10	20	1	0	3	0	1	2		1	2	3	2	3000	1	26	8	1
11	41	1	1	4	1	2	1		1	2	3	1	20000	1	46	4	1
12	62	1	1	4	0	2	3	oncologic	1	1	1	1	6000	1	44	7	1
13	42	1	1	3	1	2	3	pulmonary	1	3	1	1	3000	1	26	6	1
14	58	0	1	3	0	2	3	ophtalmologic	1	2	2	2	3500	1	27	8	1
15	39	0	0	4	0	2	2		1	2	1	2	4000	1	39	9	1
16	52	1	1	0	0	2	2		1	2	1	3	700	2	30	7	0
17	43	0	1	3	0	2	2		1	2	1	2	3000	1	33	7	1
18	58	1	1	3	0	2	2		1	2	1	3	4000	2	36	9	1
19	41	1	1	3	1	2	1		1	3	3	1	5000	1	60	7	1
20	47	0	1	3	0	1	2		1	2	3	2	8000	2	50	7	0
21	42	0	1	3	0	2	3	pulmonary	1	2	1	2	4000	1	34	8	1
22	51	0	1	3	0	2	3	oncologic	1	2	1	2	3500	1	35	9	1
23	53	0	1	3	0	2	3	oncologic	1	1	1	2	2800	1	21	7	1
24	57	0	1	4	0	1	1		1	2	3	2	3500	1	25	8	1
25	58	0	1	1	0	2	2		1	1	1	2	3000	1	25	6	1
26	55	1	0	3	1	2	1		2	1	1	1	4500	1	26	5	1
27	46	1	1	3	1	2	2		1	2	1	1	3500	1	51	4	1
28	43	0	1	5	1	1	2		1	2	3	1	10000	1	37	9	1
29	35	0	1	3	1	1	1		1	2	3	1	4500	1	34	7	1
30	36	1	1	5	1	2	2		1	3	3	1	5000	1	36	6	1
31	36	0	0	3	0	2	1		1	1	1	3	3000	1	42	7	1
32	33	1	0	3	0	1	1		1	2	3	3	3000	1	39	7	1
33	59	0	1	5	1	1	1		1	2	3	1	10000	1	39	3	1
34	37	1	1	3	0	2	1		1	3	3	1	3600	1	76	5	1
35	59	0	0	4	0	2	2		2	1	1	2	3000	3	26	8	1
36	49	0	1	1	0	2	3	oncologic	1	2	1	2	3000	1	29	8	1
37	29	0	0	1	0	1	2		1	2	3	3	2500	3	14	9	1
38	42	0	0	1	0	1	2		1	2	3	2	2500	1	28	6	1
39	63	0	1	3	0	2	2		1	1	1	2	5000	1	39	8	1
40	50	1	1	3	1	2	3	oncologic	1	2	1	1	3000	1	30	1	1
41	59	0	1	4	0	1	2		1	2	3	2	6000	1	41	6	1
42	21	0	0	4	0	2	2		1	1	1	2	3700	3	19	10	1
43	47	1	1	4	1	2	1		1	2	1	1	6000	1	42	1	1
44	59	0	1	3	0	2	2		1	2	2	2	4000	2	17	8	1
45	63	1	1	3	0	2	3	cardiologic	1	3	1	1	6000	1	33	5	1
46	66	1	1	4	0	2	2		1	2	3	2	7000	2	30	7	1
47	52	1	1	4	1	2	1		1	3	1	1	5000	2	32	7	1
48	57	1	1	3	0	2	3	cardiologic	1	3	2	2	3500	1	36	4	1
49	64	1	1	2	0	2	1		1	2	3	2	4000	3	20	8	1
50	52	0	1	3	0	2	2		1	2	3	1	6000	2	41	8	1
51	44	1	0	5	0	2	3	renal	2	1	2	1	5000	1	38	1	0
52	61	1	1	3	1	2	3	oncologic	1	1	1	1	4000	1	46	1	0
53	41	1	1	5	0	2	2		1	2	2	2	5000	2	16	7	1
54	50	0	1	4	1	2	2		1	2	3	1	18000	3	38	9	1
55	42	0	1	3	0	2	3	oncologic	1	3	1	2	4500	2	34	11	1
56	60	1	1	3	0	2	2		1	1	2	2	2600	3	18	8	1
57	46	0	0	4	0	2	2		1	2	1	3	2200	2	33	8	1
58	65	0	0	4	0	2	1		1	2	3	1	3000	3	37	10	1
59	65	1	1	4	0	2	2		1	2	3	2	10000	3	26	8	1
60	49	0	0	3	0	2	2		1	3	1	1	4000	2	27	10	1
61	42	1	1	4	1	2	3	cardiologic	1	2	1	1	3500	1	47	3	1
62	18	0	0	3	0	1	2		1	2	3	2	4500	3	19	10	1
63	46	0	1	4	1	2	3	cardiologic	1	3	1	1	5000	1	40	2	1
64	59	0	1	5	1	2	2		2	1	2	1	7000	1	37	2	1
65	35	1	0	4	1	2	1		2	1	2	1	10000	1	45	4	1
66	32	1	0	1	0	1	2		1	2	3	2	7500	2	50	3	1
67	44	1	1	4	1	2	1		1	1	1	1	5500	1	25	5	0
68	65	0	1	1	0	2	2		1	3	1	2	5000	3	10	8	0
69	56	1	1	3	1	2	1		1	2	1	2	7500	3	17	9	0
70	65	1	1	5	0	2	2		1	3	1	1	6000	3	22	8	0
71	65	1	1	3	0	2	1		1	2	2	2	10000	2	16	9	1
72	57	0	1	3	0	2	1		2	1	2	2	6500	3	17	9	0
73	62	1	1	2	0	2	2		1	2	2	2	7000	2	27	10	1
74	66	0	0	2	0	2	2		1	2	1	2	5500	3	19	8	1
75	64	1	0	1	0	2	1		1	2	1	2	7500	2	27	10	1
76	57	0	1	4	1	2	1		1	2	1	1	6000	2	32	7	1
77	52	1	1	4	1	2	1		1	2	1	1	4200	1	38	2	1
78	42	1	1	2	0	1	2		1	2	3	2	8000	3	20	7	1
79	40	0	1	2	1	1	2		1	3	3	1	10000	1	47	3	1
80	36	0	0	3	0	1	2		1	3	3	2	8000	3	16	9	1
81	28	1	0	2	1	1	2		2	1	3	1	6000	2	27	7	1
82	44	1	1	2	0	2	3	oncologic	1	3	1	2	10000	3	10	10	1
83	41	0	1	1	1	2	1		1	2	1	1	4500	2	30	7	1
84	32	0	0	2	0	1	2		1	2	2	2	6000	3	16	8	0
85	63	1	1	3	0	2	3	cardiologic	2	2	3	2	9000	3	22	8	0
